# Supplementary material for: N-Cadherin Distinguishes Intrahepatic Cholangiocarcinoma from Liver Metastases of Ductal Adenocarcinoma of the Pancreas
Source: Cancers (Basel). 2022 Jun 23;14(13):3091. doi: 10.3390/cancers14133091 (PMC9264797; doi:10.3390/cancers14133091)
Supplement: Supplementary file 1 [file cancers-14-03091-s001.zip]

Archive with 1 entries (1 files):
- cancers-1758375-Supplementary.pdf
